# Supplementary material for: Inhibition does not affect the timing code for vocalizations in the mouse auditory midbrain
Source: Front Physiol. 2014 Apr 16;5:140. doi: 10.3389/fphys.2014.00140 (PMC3997027; doi:10.3389/fphys.2014.00140)
Supplement: Supplementary Table 1 — Individual cell classification and statistics under control and inhibition blocked conditions. The reported statistics are: mean spike rate, mean response rate (spike rate to responsive stimuli), mutual information (MI) and MI per spike (MI/sp). [file DataSheet1.XLS]

## Sheet: Sheet1
		cond1							cond2
class	cell	mean # spikes	mean rate, sp/s	Nstim 90	Null rate	mean response rate, sp/s	max MI	MI/sp	mean # spikes	mean rate, sp/s	Nstim 90	Null rate	mean response rate, sp/s	Max MI	MI/sp	rate diff
1	39	0.85	5.37975	5	0.814286	28.9679	0.487041	0.57299	1.82857	11.5732	10	0.664286	34.4735	0.346112	0.18928	0.978571
1	40	0.192857	1.22061	3	0.907143	13.1451	0.57349	2.97365	1.04286	6.60036	7	0.771429	28.8766	0.424433	0.406991	0.85
1	49	0.0738095	0.467149	1	0.957143	10.9001	0.244804	3.3167	0.219048	1.38638	1	0.930952	20.0786	0.302479	1.38088	0.145238
1	52	0.871429	5.51537	5	0.778571	24.9081	0.402611	0.462012	1.05357	6.66817	3	0.789286	31.6456	0.398703	0.37843	0.182143
1	54	0.296429	1.87613	7	0.871429	14.5921	0.383731	1.29451	0.292857	1.85353	6	0.878571	15.2643	0.380084	1.29785	-0.00357143
1	56	0.75	4.74684	2	0.826786	27.4044	0.54246	0.72328	0.546429	3.45841	5	0.7875	16.2749	0.497696	0.910817	-0.203571
9 selective, as per text							0.57349	3.3167						0.497696	1.38088
2	8	1.3	8.22785	4	0.742857	31.9972	0.44904	0.345416	5.51429	34.9005	7	0.385714	56.8148	1.03943	0.188497	4.21429
2	16	1.17143	7.4141	8	0.485714	14.4163	0.558737	0.476971	4.52857	28.6618	11	0.128571	32.8906	1.0266	0.226693	3.35714
2	32	1.62857	10.3074	7	0.457143	18.9873	0.659042	0.404675	6.75714	42.7667	10	0.171429	51.615	1.02086	0.151078	5.12857
2	33	0.928571	5.87703	7	0.5	11.7541	0.762474	0.821126	8.64286	54.7016	11	0.0142857	55.4944	1.47107	0.170207	7.71429
2	35	3.37857	21.3834	7	0.478571	41.0092	0.848991	0.251287	6.55	41.4557	8	0.25	55.2743	1.76959	0.270166	3.17143
2	45	0.278571	1.76311	7	0.8	8.81555	0.467502	1.67821	1.9881	12.5829	10	0.37381	20.0943	0.775977	0.390312	1.70952
6							0.848991	1.67821						1.76959	0.390312
3	50	1.63095	10.3225	10	0.32619	15.3196	0.890552	0.546032	1.99286	12.613	10	0.22381	16.2499	1.16074	0.582451	0.361905
3	57	5.73036	36.2681	10	0.126786	41.534	1.97988	0.345507	7.44107	47.0954	11	0.0839286	51.4102	2.20623	0.296493	1.71071
3	58	4.13571	26.1754	12	0	26.1754	1.96503	0.475136	4.60357	29.1365	12	0	29.1365	2.0927	0.454583	0.467857
3							1.97988	0.546032						2.20623	0.582451
4	14	0.671429	4.24955	12	0.514286	8.74907	0.171008	0.254692	3.68571	23.3273	12	0.142857	27.2152	0.355401	0.0964266	3.01429
4	15	1.58571	10.0362	11	0.214286	12.7733	0.428476	0.27021	9.51429	60.217	12	0	60.217	1.19511	0.125612	7.92857
4	42	0.0714286	0.45208	3	0.928571	6.32911	0.400439	5.60615	7.31429	46.2929	10	0.114286	52.2662	0.85271	0.116581	7.24286
4	51	3.1	19.6203	11	0.0357143	20.3469	1.16898	0.37709	11.8357	74.9096	8	0.047619	78.6551	1.61379	0.136349	8.73571
4							1.16898	5.60615						1.61379	0.136349
Grand Max							1.97988	5.60615						2.20623	1.38088
		1.50768	9.54225	6.94737	0.566604				4.4922	28.4316	8.63158	0.355702
		1.53183	9.69511	3.42335	0.313017				3.48734	22.0718	3.13068	0.333676
		0.0714286	0.45208	1					0.219048	1.38638	1
		5.73036	36.2681	12					11.8357	74.9096	12
